# Supplementary material for: The Evolution, Genomic Epidemiology, and Transmission Dynamics of Tembusu Virus
Source: Viruses. 2022 Jun 7;14(6):1236. doi: 10.3390/v14061236 (PMC9227414; doi:10.3390/v14061236)
Supplement: Supplementary file 1 [file viruses-14-01236-s001.zip]

Archive with 2 entries (2 files):
- viruses-1688358 Supplement Table S2.pdf
- viruses-1688358-supplementary Table S1.pdf
